# Supplementary material for: Studies on Biological Test of Formulated Diets Supplementation of Vitamin E for the Broodstock of Females Blue Swimming Crab, Portunus pelagicus (Linnaeus, 1758)
Source: F1000Res. 2019 Jan 3;7:1780. Originally published 2018 Nov 12. [Version 2] doi: 10.12688/f1000research.15885.2 (PMC6305238; doi:10.12688/f1000research.15885.2)
Supplement: Spreadsheet containing data associated with this study — Data include time of molting, carapace width and carapace length. [file f1000research-7-19385-s0000.tgz]

Archive with 1 entries (1 files):
- 626fd2b4-4159-4dac-9b6b-cd5ddb79b111_Spreadsheet_containing_data.xlsx
