# Supplementary material for: Studies on Biological Test of Formulated Diets Supplementation of Vitamin E for the Broodstock of Females Blue Swimming Crab, Portunus pelagicus (Linnaeus, 1758)
Source: F1000Res. 2019 Jan 3;7:1780. Originally published 2018 Nov 12. [Version 2] doi: 10.12688/f1000research.15885.2 (PMC6305238; doi:10.12688/f1000research.15885.2)
Supplement: Spreadsheet containing data associated with this study — Data include time of molting, carapace width and carapace length. [file f1000research-7-19385-s0000.tgz › 626fd2b4-4159-4dac-9b6b-cd5ddb79b111_Spreadsheet_containing_data.xlsx]

## Sheet: Sheet1
Table 1. Percentage of female broodstock blue swimming crab, P. pelagicus (Linnaeus, 1758), who had
molting with a formulated diet of vitamin E supplementation at different doses.
Treatment	Replications	Percentage of molting female broodstock (%)
		(days)
		0	10	20	30	40
	1	II	II	II	III	III
	2	II	II	III	III	IV
P0 (diet 1)	3	II	II	II	III	III
	4	II	III	III	III	IV
	5	II	II	II	III	III
	Total	0	0	0	0	0
	Avarage	0	0	0	0	0
	1	II	III	IV*	IV	V
	2	II	III	III*	IV	V
P1 (diet 2)	3	II	III	IV	IV*	IV
	4	II	III	III*	IV	V
	5	II	III	IV*	IV	V
	Total	0	0	400	100	0
	Avarage	0	0	80	20	0
	1	II	III	IV*	IV	V
	2	II	III	III*	IV	V
P2 (diet 3)	3	II	III	IV*	IV	V
	4	II	III	III	IV*	IV
	5	II	II	III	IV	IV
	Total	0	0	300	100	0
	Avarage	0	0	60	20	0
	1	II	II	III	IV	IV
	2	II	III	III	IV*	IV
P3 (diet 4)	3	II	III	IV*	IV	V
	4	II	II	III	IV	V
	5	II	III	IV*	IV	V
	Total	0	0	200	100	0
	Avarage	0	0	40	20	0
*) = Molting broodstock female; P0 (diet 1) = 0 IU/kg formulated diet (control); P1 (diet 2) = 300 IU/kg formulated
diet; P2 (diet 3) = 600 IU/kg formulated diet; P3 (diet 4) = 900 IU/kg formulated diet.

## Sheet: Sheet2
Table 2. Weight (g) of female broodstock blue swimming crab, P. pelagicus (Linnaeus, 1758), with a
formulated diet of vitamin E supplementation at different doses
Treatment	Replication	Weight (g)
		0 days	10 days	20 days	30 days	40 days
	1	114.11	114.98	115.98	119.11	122.89
	2	252.4	253.6	255.1	258.49	262.58
P0 (diet 1)	3	115.4	116.38	119.26	123.23	128.73
	4	184.08	186.15	189.76	195.2	200.98
	5	124.6	126.52	129.98	134.89	138.85
	Total	790.59	797.63	810.08	830.92	854.03
	Average	158.12	159.53	162.02	166.18	170.81
	SE	30.05	30.1	30.01	30	30.02
	1	136.55	138.59	142.18	175.88	176.9
	2	118.5	119.88	121.4	153.45	154.7
P1 (diet 2)	3	114.3	116.35	126.3	127.85	167.55
	4	178.3	181.4	187.3	227.81	228.98
	5	243.1	244.5	248.2	288.1	289.5
	Total	790.75	800.72	825.38	973.09	1017.63
	Average	158.15	160.14	165.08	194.62	203.53
	SE	26.91	26.89	26.62	31.96	27.87
	1	118.4	119.84	122.65	153.85	154.75
	2	200.9	201.98	203.2	234.8	236.13
P2 (diet 3)	3	125.54	127.1	133.27	168.29	169.59
	4	225.15	227.82	232.25	234.56	264.59
	5	120.96	121.75	124.15	127.19	130.67
	Total	790.95	798.49	815.52	918.69	955.73
	Average	158.19	159.7	163.1	183.74	191.15
	SE	25.43	25.64	25.54	24.39	28.36
	1	143.11	144.78	146.99	151.3	155.77
	2	242.8	244.8	247.1	248.67	282.58
P3 (diet 4)	3	135.4	136.7	139.38	170.55	170.73
	4	148.6	150.25	154.76	158.2	166.55
	5	120.8	121.92	124.78	155.89	157.75
	Total	790.71	798.45	813.01	884.61	933.38
	Average	158.14	159.69	162.6	176.92	186.68
	SE	24.23	24.38	24.26	20.37	26.98

## Sheet: Sheet3
Table 3. Carapace length (mm) of female broodstock blue swimming crab, P. pelagicus (Linnaeus, 1758),
with a formulated diet of vitamin E supplementation at different doses
Treatment	Replication	Carapace length (mm)
		0 days	10 days	20 days	30 days	40 days
	1	111.64	111.64	111.64	112.64	112.64
	2	139.78	139.78	139.78	140.78	140.78
P0 (diet1)	3	115.47	115.47	115.47	116.47	116.47
	4	133.68	133.68	133.68	134.68	134.68
	5	106.38	106.38	106.38	107.38	107.38
	Total	606.95	606.95	606.95	611.95	611.95
	Average	121.39	121.39	121.39	122.39	122.39
	SE	7.27	7.27	7.27	7.27	7.27
	1	116.88	116.88	117.88	125.99	125.99
	2	117.63	117.63	117.63	124.69	124.69
P1 (diet-2)	3	111.67	111.67	112.67	112.67	130.95
	4	125.58	125.58	125.58	139.74	139.74
	5	137.77	137.77	138.77	153.47	153.47
	Total	609.53	609.53	612.53	656.56	674.84
	Average	121.91	121.91	122.51	131.31	134.97
	SE	5.08	5.08	5.1	7.83	5.96
	1	116.99	116.99	117.99	126.94	127.94
	2	135.21	135.21	135.21	143.88	144.88
P2 (diet 3)	3	118.45	118.45	119.45	130.95	130.95
	4	138.64	138.64	138.64	139.64	140.59
	5	120.89	120.89	120.89	121.89	122.89
	Total	630.18	630.18	632.18	663.3	667.25
	Average	126.04	126.04	126.44	132.66	133.45
	SE	5.06	5.06	4.85	4.52	4.54
	1	124.34	124.34	124.34	125.34	125.34
	2	137.4	137.4	137.4	138.4	152.3
P3 (diet4)	3	116.39	116.39	117.39	131.48	131.48
	4	125.12	125.12	125.12	126.12	126.12
	5	120.85	120.85	121.85	125.87	125.87
	Total	624.1	624.1	626.1	647.21	661.11
	Average	124.82	124.82	125.22	129.44	132.22
	SE	3.92	3.92	3.72	2.8	5.75

## Sheet: Sheet4
Table 4. Carapace width (mm) of female broodstock blue swimming crab, P. pelagicus (Linnaeus, 1758),
with a formulated diet of vitamin E supplementation at different doses
Treatment	Replication	Carapace width (mm)
		0 days	10 days	20 days	30 days	40 days
	1	51.74	51.74	51.74	52.74	52.74
	2	65.45	65.45	65.45	66.45	66.45
P0 (diet 1)	3	52.24	52.24	52.24	53.24	53.24
	4	61.27	61.27	61.27	62.27	62.27
	5	51.94	51.94	51.94	52.94	52.94
	Total	282.64	282.64	282.64	287.64	287.64
	Average	56.53	56.53	56.53	57.53	57.53
	SE	3.21	3.21	3.21	3.21	3.21
	1	52.19	52.19	53.19	59.58	59.58
	2	54.23	54.23	54.23	58.99	58.99
P1 (diet 2)	3	51.88	51.88	52.88	52.88	60
	4	59.08	59.08	59.08	64.68	64.68
	5	65.11	65.11	66.11	70.39	70.39
	Total	282.49	282.49	285.49	306.52	313.64
	Average	56.5	56.5	57.1	61.3	62.73
	SE	2.8	2.8	2.81	3.29	2.42
	1	54.1	54.1	55.1	58.99	58.99
	2	60.03	60.03	60.03	64.33	64.33
P2 (diet 3)	3	55.33	55.33	56.33	60.03	60.03
	4	64.55	64.55	64.55	65.55	67.45
	5	55.89	55.89	55.89	56.89	57.89
	Total	289.9	289.9	291.9	305.79	308.69
	Average	57.98	57.98	58.38	61.16	61.74
	SE	2.15	2.15	1.97	1.83	2.01
	1	58.16	58.16	58.16	59.16	59.16
	2	65.05	65.05	65.05	66.05	69.85
P3 (diet 4)	3	52.18	52.18	53.18	60.18	60.18
	4	59.17	59.17	59.17	60.17	60.17
	5	55.79	55.79	56.79	59.34	59.34
	Total	290.35	290.35	292.35	304.9	308.7
	Average	58.07	58.07	58.47	60.98	61.74
	SE	2.37	2.37	2.16	1.44	2.28

## Sheet: Sheet5
Table 5. Survival rate (%) of female broodstock blue swimming crab, P. pelagicus (Linnaeus, 1758), with
a formulated diet of vitamin E supplementation at different doses
Treatment	Replication	Carapace width (mm)
		0 days	10 days	20 days	30 days	40 days
	1	1	1	1	1	1
	2	1	1	1	1	1
P0 (diet 1)	3	1	1	1	1	1
	4	1	1	1	1	1
	5	1	1	1	1	1
	Total	5	5	5	5	5
	1	1	1	1	1	1
	2	1	1	1	1	1
P1 (diet 2)	3	1	1	1	1	1
	4	1	1	1	1	1
	5	1	1	1	1	1
	Total	5	5	5	5	5
	1	1	1	1	1	1
	2	1	1	1	1	1
P2 (diet 3)	3	1	1	1	1	1
	4	1	1	1	1	1
	5	1	1	1	1	1
	Total	5	5	5	5	5
	1	1	1	1	1	1
	2	1	1	1	1	1
P3 (diet 4)	3	1	1	1	1	1
	4	1	1	1	1	1
	5	1	1	1	1	1
	Total	5	5	5	5	5
